# Supplementary material for: Risk Measurement of Perinatal and Neonatal Morbidity Characteristics and Applicability of GAIA Case Definitions: Results and Lessons Learnt of a Hospital-Based Prospective Cohort Study in the Valencia Region (2019–2020)
Source: Int J Environ Res Public Health. 2022 Jun 10;19(12):7132. doi: 10.3390/ijerph19127132 (PMC9223180; doi:10.3390/ijerph19127132)
Supplement: Supplementary file 1 [file ijerph-19-07132-s001.zip]

Archive with 1 entries (1 files):
- ijerph-1729060-supplementary.pdf
